# Supplementary material for: Prognostic implications of preoperative anemia in urothelial carcinoma: A meta-analysis
Source: PLoS One. 2017 Feb 9;12(2):e0171701. doi: 10.1371/journal.pone.0171701 (PMC5300162; doi:10.1371/journal.pone.0171701)
Supplement: S3 File — (XLSX) [file pone.0171701.s003.XLSX]

## Sheet: clinical data
Table 1. Main Characteristics of all Studies Included in the Meta-analysis
First author	Year	No. of patients (all/anemia)	Gender (Male/Female)	Country	Time	location	Treatment	NOS score
HC. Yeh	2016	370(242)	148/222	Taiwan	2000-2013	Upper Tract	Radical Nephroureterectomy	7
JK. Jo	2016	200(119)	176/24	Korea	2003-2014	Bladder	Radical Cystectomy	7
O. Celik	2016	320(118)	268/52	Turkey	2006-2014	Bladder	TURBT	8
T. Schubert	2016	246(64)	182/64	Germany	1999-2009	Bladder	Radical Cystectomy	8
T. Hara	2016	254(109)	207/47	Japan	2001-2010	Bladder	Radical Cystectomy	8
B. Milojevic	2015	238(97)	132/106	Serbia	1999-2013	Upper Tract	Radical Nephroureterectomy	7
M. Gierth	2015	684(269)	551/133	Germany	2001-2011	Bladder	Radical Cystectomy	8
N. Hinata	2015	730(276)	561/169	Japan	2001-2010	Bladder	Radical Cystectomy	8
M. Rink	2014	282(112)	179/103	Germany	1992-2012	Upper Tract	Radical Nephroureterectomy	7
S. Morizane	2013	99(68)	71/28	Japan	1995-2011	Upper Tract	Radical Nephroureterectomy	6
HM. Bruins	2013	320(97)	235/85	Netherlands	1998-2011	Bladder	Radical Cystectomy	7
B. Akdogan	2005	72(22)	59/13	Turkey	1987-2003	Upper Tract	Radical Nephroureterectomy	6
